# Supplementary material for: Untargeted Metabolomics for Profiling of Cascara, Senna, Rhubarb, and Frangula Metabolites
Source: Metabolites. 2025 Dec 3;15(12):779. doi: 10.3390/metabo15120779 (PMC12734871; doi:10.3390/metabo15120779)
Supplement: Supplementary file 1 [file metabolites-15-00779-s001.zip]

Archive with 4 entries (4 files):
- CASCARA_def.xlsx
- FRANGULA_def.xlsx
- RABARBARO_def.xlsx
- SENNA_def.xlsx
