# Supplementary material for: Untargeted Metabolomics for Profiling of Cascara, Senna, Rhubarb, and Frangula Metabolites
Source: Metabolites. 2025 Dec 3;15(12):779. doi: 10.3390/metabo15120779 (PMC12734871; doi:10.3390/metabo15120779)
Supplement: Supplementary file 1 [file metabolites-15-00779-s001.zip › CASCARA_def.xlsx]

## Sheet: cascara_final
Nome Corrispondente	Formula	Annot. DeltaMass [ppm]	Calc. MW	m/z	RT [min]	Area (Max.)	MSI Levels	MS2	Reference Ion
Pavine	C20H23NO4	2.86	341.164	342.171	14.134	6120000000	2	DDA for preferred ion	[M+H]+1
Emodin	C15H10O5	0.5	270.053	269.046	33.137	3980000000	1	DDA for preferred ion	[M-H]-1
Aloin A	C21H22O9	1.63	418.127	419.134	13.084	3810000000	1	DDA for preferred ion	[M+H]+1
Nobiletin	C21H22O8	1.75	402.132	403.139	16.209	3040000000	2	DDA for preferred ion	[M+H]+1
Aloin B	C21H22O9	2.94	418.128	419.135	16.403	2610000000	1	DDA for preferred ion	[M+H]+1
Isoliquiritigenin	C15H12O4	2.57	256.074	257.082	21.24	2070000000	2	DDA for preferred ion	[M+H]+1
4-Ethylcatechol	C8H10O2	2.26	138.068	139.076	22.994	1810000000	2	DDA for preferred ion	[M+H]+1
2-Ethyl-9,10-anthraquinone	C16H12O2	0.67	236.084	281.082	23.385	1760000000	2	DDA for preferred ion	[M+FA-H]-1
Primuletin	C15H10O3	2.1	238.063	239.071	13.071	1680000000	2	DDA for preferred ion	[M+H]+1
9,10-Dihydroxyanthracene	C14H10O2	2.65	210.069	211.076	13.07	1470000000	2	DDA for preferred ion	[M+H]+1
Cascaroside A	C27H32O14	1.98	580.18	603.169	11.899	1050000000	1	DDA for preferred ion	[M+Na]+1
myrciacitrin V	C30H30O13	2.55	598.17	599.177	17.328	1030000000	2	DDA for preferred ion	[M+H]+1
Naringin	C27H32O14	2.55	580.181	603.17	13.066	814000000	2	DDA for preferred ion	[M+Na]+1
Cascaroside C/Cascaroside D	C27H32O13	2.26	564.186	587.175	15.561	726000000	2	DDA for preferred ion	[M+Na]+1
4-(heptyloxy)phenol	C13H20O2	-2.49	208.146	207.139	30.014	269000000	2	DDA for preferred ion	[M-H]-1
Cirsimarin	C23H24O11	1.58	476.133	477.14	16.192	248000000	2	DDA for preferred ion	[M+H]+1
myrciacitrin IV	C32H32O13	2.93	624.186	625.193	18.509	239000000	2	DDA for preferred ion	[M+H]+1
Demethyloleuropein	C24H30O13	-1.35	526.168	527.175	12.967	177000000	2	DDA for preferred ion	[M+H]+1
Flavone	C15H10O2	1.89	222.069	223.076	15.571	137000000	2	DDA for preferred ion	[M+H]+1
1,8-Dihydroxy-9(10H)-anthracenon	C14H10O3	2.68	226.064	227.071	13.069	122000000	2	DDA for preferred ion	[M+H]+1
Kaempferol	C15H10O6	2.43	286.048	285.041	35.448	93400000	2	DDA for preferred ion	[M-H]-1
Chrysoeriol 7-O-glucoside	C22H22O11	1.99	462.117	463.124	14.158	93100000	2	DDA for preferred ion	[M+H]+1
Narirutin 4'-O-glucoside	C33H42O19	2.24	742.234	743.241	13.086	72200000	2	DDA for preferred ion	[M+H]+1
Narirutin	C27H32O14	2.81	580.181	603.169	16.867	65000000	2	DDA for preferred ion	[M+Na]+1
Chlorogenic acid	C16H18O9	1.64	354.094	355.101	13.011	5.55183e+07	2	DDA for preferred ion	[M+H]+1
Caffeic acid	C9H8O4	2.17	180.043	181.05	16.446	54500000	2	DDA for preferred ion	[M+H]+1
Aloe emodin	C15H10O5	1.42	254.058	253.051	27.378	5.04173e+07	1	DDA for preferred ion	[M-H]-1
3-Feruloylquinic acid	C17H20O9	1.42	368.111	369.119	14.138	49900000	2	DDA for preferred ion	[M+H]+1
Genistein	C15H10O5	2.22	270.053	271.061	23.411	49200000	2	DDA for preferred ion	[M+H]+1
Rhoifolin 4'-O-glucoside	C33H40O19	0.99	740.217	741.224	16.223	46600000	2	DDA for preferred ion	[M+H]+1
Procyanidin dimer B1	C30H26O12	1.1	578.143	579.15	11.625	44200000	2	DDA for preferred ion	[M+H]+1
Formononetin	C16H12O4	-1.09	268.073	269.08	24.586	29800000	2	DDA for preferred ion	[M+H]+1
Luteolin	C15H10O6	2.97	286.049	287.056	12.307	27100000	2	DDA for preferred ion	[M+H]+1
Prunin	C21H22O10	2.12	434.122	435.129	11.791	23200000	2	DDA for preferred ion	[M+H]+1
Kaempferol 3-O-glucosyl-rhamnosyl-galactoside	C33H40O20	0.27	756.212	755.204	15.511	22700000	2	DDA for preferred ion	[M-H]-1
Nepetin	C16H12O7	2.91	316.059	317.067	19.297	22600000	2	DDA for preferred ion	[M+H]+1
3-Caffeoylquinic acid	C16H18O9	2.48	354.096	355.103	12.923	22500000	2	DDA for preferred ion	[M+H]+1
6''-O-Acetylglycitin	C24H24O11	1.73	488.133	489.14	16.607	22500000	2	DDA for preferred ion	[M+H]+1
2,4,6-Trimethoxybenzophenone	C16H16O4	1.62	272.105	271.098	16.609	21800000	2	DDA for preferred ion	[M-H]-1
Daidzin	C21H20O9	2.87	416.112	417.119	11.623	1.9995e+07	2	DDA for preferred ion	[M+H]+1
Geraldone	C16H12O5	2.65	284.069	283.062	20.351	18300000	2	DDA for preferred ion	[M-H]-1
6-METHOXYFLAVONOL	C16H12O4	0.25	268.074	269.081	16.204	17900000	2	DDA for preferred ion	[M+H]+1
1-Sinapoyl-2-feruloylgentiobiose	C33H40O18	0.11	724.222	725.229	14.823	17900000	2	DDA for preferred ion	[M+H]+1
3-Methoxynobiletin	C22H24O9	2.98	432.143	433.151	16.321	17100000	2	DDA for preferred ion	[M+H]+1
1,2-Diferuloylgentiobiose	C32H38O17	-0.93	694.21	695.218	17.364	15500000	2	DDA for preferred ion	[M+H]+1
Quercetin	C15H10O7	1.51	302.043	303.05	15.529	15100000	2	DDA for preferred ion	[M+H]+1
Phloretin	C15H14O5	2.28	274.085	273.077	16.748	12700000	2	DDA for preferred ion	[M-H]-1
Galangin	C15H10O5	2.38	270.053	269.046	19.605	11900000	2	DDA for preferred ion	[M-H]-1
Coumestrol	C15H8O5	2.79	268.038	269.045	17.393	11000000	2	DDA for preferred ion	[M+H]+1
Apocynin	C9H10O3	2.73	166.063	167.071	14.131	11000000	2	DDA for preferred ion	[M+H]+1
Phloridzin	C21H24O10	1.75	436.138	437.145	11.797	10900000	2	DDA for preferred ion	[M+H]+1
Sinensetin	C20H20O7	2.12	372.122	373.129	16.135	10500000	2	DDA for preferred ion	[M+H]+1
Eriodictyol	C15H12O6	1.41	288.064	287.057	18.82	10300000	2	DDA for preferred ion	[M-H]-1
Tectoridin	C22H22O11	2.08	462.117	463.124	16.502	tr	2	DDA for preferred ion	[M+H]+1
Chrysin	C15H10O4	2.49	254.059	299.057	20.377	tr	2	DDA for preferred ion	[M+FA-H]-1
Taxifolin	C15H12O7	1.55	304.059	303.051	16.889	tr	2	DDA for preferred ion	[M-H]-1
Vanillin	C8H8O3	2.55	152.048	153.055	15.531	tr	2	DDA for preferred ion	[M+H]+1
Cyanidin 3-O-glucosyl-rutinoside	C33H41O20	-0.15	757.219	756.212	15.511	tr	2	DDA for preferred ion	[M-H]-1
Sinapaldehyde	C11H12O4	1.93	208.074	209.081	16.107	tr	2	DDA for preferred ion	[M+H]+1
3-hydroxyflavanone	C15H12O3	0.63	240.079	239.072	22.332	tr	2	DDA for preferred ion	[M-H]-1
Eugenol	C10H12O2	2.59	164.084	165.091	12.996	tr	2	DDA for preferred ion	[M+H]+1
p-Coumaric acid ethyl ester	C11H12O3	1.05	192.079	193.086	14.174	tr	2	DDA for preferred ion	[M+H]+1
Carnosol	C20H26O4	-0.42	330.183	331.19	27.106	tr	2	DDA for preferred ion	[M+H]+1
isoquercetin	C21H20O12	1.68	464.096	465.103	16.219	tr	2	DDA for preferred ion	[M+H]+1
3-p-Coumaroylquinic acid	C16H18O8	2.28	338.101	339.108	12.986	tr	2	DDA for preferred ion	[M+H]+1
Morin	C15H10O7	2.82	302.043	303.051	16.361	tr	2	DDA for preferred ion	[M+H]+1
p-Coumaroyl glycolic acid	C11H10O5	-1.16	222.053	221.045	12.698	tr	2	DDA for preferred ion	[M-H]-1
Homoeriodictyol	C16H14O6	1.78	302.08	303.087	18.3	tr	2	DDA for preferred ion	[M+H]+1
4-Vinylguaiacol	C9H10O2	2.79	150.069	151.076	11.685	tr	2	DDA for preferred ion	[M+H]+1
Apigenin 7-O-(6''-malonyl-apiosyl-glucoside)	C29H30O17	1.76	650.149	651.157	10.439	tr	2	DDA for preferred ion	[M+H]+1
Kaempferitrin	C27H30O14	1.7	578.165	579.172	15.745	tr	2	DDA for preferred ion	[M+H]+1
olmelin	C16H12O5	2.75	284.069	285.077	19.544	tr	2	DDA for preferred ion	[M+H]+1
Coumarin	C9H6O2	2.48	146.037	147.044	20.296	tr	2	DDA for preferred ion	[M+H]+1
Hesperetin	C16H14O6	2.38	302.08	301.072	17.697	tr	2	DDA for preferred ion	[M-H]-1
m-Coumaric acid	C9H8O3	0.44	164.047	163.04	13.893	tr	2	DDA for preferred ion	[M-H]-1
3,4,7,8-TETRAHYDROXYFLAVONE	C15H10O6	2.06	286.048	287.056	13.139	tr	2	DDA for preferred ion	[M+H]+1
6''-O-Malonyldaidzin	C24H22O12	0.98	502.112	503.119	14.506	tr	2	DDA for preferred ion	[M+H]+1
Hispidulin	C16H12O6	2.37	300.064	299.057	34.982	tr	2	DDA for preferred ion	[M-H]-1
Apigenin	C15H10O5	1.54	270.053	271.061	18.893	tr	2	DDA for preferred ion	[M+H]+1
Syringaresinol	C22H26O8	2.04	418.164	419.171	15.709	tr	2	DDA for preferred ion	[M+H]+1
Secoisolariciresinol	C20H26O6	1.91	362.174	363.181	29.403	tr	2	DDA for preferred ion	[M+H]+1
Kalambroside B	C30H34O17	2.7	666.181	667.189	16.99	tr	2	DDA for preferred ion	[M+H]+1
Naringenin 7-O-glucoside	C21H22O10	2.45	434.122	433.115	17.082	tr	2	DDA for preferred ion	[M-H]-1
Scopoletin	C10H8O4	2.52	192.043	193.05	13.007	tr	2	DDA for preferred ion	[M+H]+1
Kaempferol 3-O-β -rutinoside	C27H30O15	-2.63	594.157	595.164	16.441	tr	2	DDA for preferred ion	[M+H]+1
Acetyl eugenol	C12H14O3	-1.16	206.094	207.101	17.422	tr	2	DDA for preferred ion	[M+H]+1
Didymin/Poncirin	C28H34O14	1.98	594.196	595.203	13.509	tr	2	DDA for preferred ion	[M+H]+1
1,2-Disinapoylgentiobiose	C34H42O19	1.83	754.233	753.226	17.62	tr	2	DDA for preferred ion	[M-H]-1
Carnosic acid	C20H28O4	-0.04	332.199	333.206	36.605	tr	2	DDA for preferred ion	[M+H]+1
Dihydroquercetin 3-O-rhamnoside	C21H22O11	2.81	450.117	449.11	18.028	tr	2	DDA for preferred ion	[M-H]-1
Isorhamnetin 3-O-glucoside 7-O-rhamnoside	C28H32O16	2.23	624.17	623.163	17.402	tr	2	DDA for preferred ion	[M-H]-1
Quercetin 3-O-xylosyl-rutinoside	C32H38O20	2.29	742.197	741.19	31.42	tr	2	DDA for preferred ion	[M-H]-1
2-O-Rhamnosylvitexin	C27H30O14	2.44	578.165	579.172	10.152	tr	2	DDA for preferred ion	[M+H]+1
