# Supplementary material for: Untargeted Metabolomics for Profiling of Cascara, Senna, Rhubarb, and Frangula Metabolites
Source: Metabolites. 2025 Dec 3;15(12):779. doi: 10.3390/metabo15120779 (PMC12734871; doi:10.3390/metabo15120779)
Supplement: Supplementary file 1 [file metabolites-15-00779-s001.zip › FRANGULA_def.xlsx]

## Sheet: Foglio1
Name	Formula	DeltaMass [ppm]	Calc. MW	m/z	RT [min]	Area (Max.)	MSI Levels	MS2	Reference Ion
Pavine	C20H23NO4	2.95	341.164	342.171	14.141	15071296230	2	DDA for preferred ion	[M+H]+1
Emodin	C15H10O5	0.76	270.053	269.046	33.189	4674657220	1	DDA for preferred ion	[M-H]-1
Liquiritin	C21H22O9	2.87	418.128	419.135	16.458	2355506433	2	DDA for preferred ion	[M+H]+1
Genistein	C15H10O5	1.91	270.053	271.061	20.266	1992936395	2	DDA for preferred ion	[M+H]+1
Glucofrangulin A	C27H30O14	9.27	578.169	623.167	20.33	1.35196e+09	1	DDA for preferred ion	[M+FA-H]-1
Unknown compound	-	-1.34	528.186	529.194	13.463	1081921495	4	-	[M+H]+1
Unknown compound	-	-1.19	484.163	483.155	14.031	6.25567e+08	4	-	[M-H]-1
Oleuropein	C25H32O13	0.34	540.19	539.183	18.587	5.56578e+08	2	DDA for preferred ion	[M-H]-1
Demethyloleuropein	C24H30O13	1.98	526.17	549.159	16.796	548419891	2	DDA for preferred ion	[M+Na]+1
Unknown compound	-	-1.19	510.178	509.171	18.135	5.33345e+08	4	-	[M-H]-1
Unknown compound	-	-0.86	496.163	495.156	17.987	4.87292e+08	4	-	[M-H]-1
Glucofrangulin B	C26H28O14	9.68	564.153	609.152	20.25	4.84081e+08	1	DDA for preferred ion	[M+FA-H]-1
Isoliquiritigenin	C15H12O4	1.32	256.074	257.081	16.434	4.77413e+08	2	DDA for preferred ion	[M+H]+1
5,6-O-β-D-diglucopyranosylangelicin	C23H26O15	-0.54	542.127	541.12	21.167	4.6614e+08	2	DDA for preferred ion	[M-H]-1
Kaempferol	C15H10O6	2.21	286.048	285.041	25.151	3.63074e+08	2	DDA for preferred ion	[M-H]-1
4-Heptyloxyphenol	C13H20O2	-1.83	208.146	207.139	30.061	2.49287e+08	2	DDA for preferred ion	[M-H]-1
Frangulin A	C21H20O9	2.94	416.112	417.119	20.114	198461091	1	DDA for preferred ion	[M+H]+1
Frangulin B	C20H18O9	2.64	402.096	403.103	20.235	1.68782e+08	1	DDA for preferred ion	[M+H]+1
Lespedin	C27H30O14	2.58	578.165	601.154	20.32	1.66633e+08	2	DDA for other ion	[M+Na]+1
Phloretin	C15H14O5	2.95	274.085	273.078	14.201	1.31059e+08	2	DDA for preferred ion	[M-H]-1
2-Ethyl-9,10-anthraquinone	C16H12O2	2.77	236.084	237.092	14.143	7.5615e+07	2	DDA for preferred ion	[M+H]+1
Neohesperidin dihydrochalcone	C28H36O15	2.61	612.207	613.214	16.773	5.96014e+07	2	DDA for preferred ion	[M+H]+1
Nepodin	C13H12O3	-2.83	216.078	215.071	18.592	5.28672e+07	2	DDA for preferred ion	[M-H]-1
Daidzein	C15H10O4	2.95	254.059	255.066	20.982	5.10987e+07	2	DDA for preferred ion	[M+H]+1
Piceatannol	C14H12O4	1.77	244.074	245.081	16.799	5.07037e+07	2	DDA for preferred ion	[M+H]+1
5,7-DIHYDROXY-3',4',5'-TRIMETHOXYFLAVANONE	C18H18O7	2.79	346.106	347.113	16.797	4.73288e+07	2	DDA for preferred ion	[M+H]+1
trans-caffeic acid	C9H8O4	1.07	180.042	181.05	16.779	44558035	2	DDA for preferred ion	[M+H]+1
6-Methoxyflavonol	C16H12O4	1.96	268.074	269.081	16.797	3.88779e+07	2	DDA for preferred ion	[M+H]+1
Gossypetin 3-sophoroside-8-glucoside	C33H40O23	-1.33	804.195	803.187	28.611	3.15742e+07	2	DDA for preferred ion	[M-H]-1
3-Caffeoylquinic acid	C16H18O9	-1.73	354.094	355.102	9.637	2.41604e+07	2	DDA for preferred ion	[M+H]+1
Laricitrin 3,7,5'-triglucoside	C34H42O23	0.5	818.212	817.205	28.689	2.31762e+07	2	DDA for preferred ion	[M-H]-1
Patuletin 3- (4"-acetylrhamnoside) -7- (2"',4"'-diacetylrhamnoside)	C34H38O19	2.12	750.202	751.21	16.803	2.27616e+07	2	DDA for preferred ion	[M+H]+1
Acaciin	C28H32O14	1.41	592.18	593.187	19.085	2.19451e+07	2	DDA for preferred ion	[M+H]+1
4-Hydroxy-3-methyl-9,10-dioxo-9,10-dihydro-2-anthracenyl 6-O-acetyl-2-O-(6-deoxy-alpha-L-mannopyranosyl)-beta-D-glucopyranoside	C29H32O14	1.68	604.18	605.188	15.277	2.16887e+07	2	DDA for preferred ion	[M+H]+1
Pinocembrin	C15H12O4	1.16	256.074	257.081	29.842	1.59346e+07	2	DDA for preferred ion	[M+H]+1
Quercitrin	C21H20O11	-2.77	448.099	449.107	10.39	1.51056e+07	2	DDA for preferred ion	[M+H]+1
Isoschaftoside	C26H28O14	1.52	564.149	1151.29	20.231	1.50461e+07	2	DDA for preferred ion	[2M+Na]+1
Methyl chlorogenate	C17H20O9	1.4	368.111	369.119	14.171	1.4631e+07	2	DDA for preferred ion	[M+H]+1
Caffeic acid 3-glucoside	C15H18O9	2.58	342.096	343.103	16.508	1.44822e+07	2	DDA for preferred ion	[M+H]+1
Luteolin	C15H10O6	2.59	286.048	287.056	16.877	1.30294e+07	2	DDA for preferred ion	[M+H]+1
Kaempferide	C16H12O6	2.99	300.064	299.057	35.049	1.15784e+07	2	DDA for preferred ion	[M-H]-1
Methyl 4-methoxycinnamate	C11H12O3	1.76	192.079	193.086	19.091	1.07465e+07	2	DDA for preferred ion	[M+H]+1
Narirutin	C27H32O14	1.65	580.18	581.187	16.421	9.4014e+06	2	DDA for preferred ion	[M+H]+1
Loganin	C17H26O10	-2.33	390.152	389.144	45.048	tr	2	DDA for preferred ion	[M-H]-1
Apiin	C26H28O14	-0.03	564.148	563.141	17.826	tr	2	DDA for preferred ion	[M-H]-1
Taxifolin	C15H12O7	2.81	304.059	303.052	16.953	tr	2	DDA for preferred ion	[M-H]-1
Afzelechin	C15H14O5	2.98	274.085	275.092	13.993	tr	2	DDA for preferred ion	[M+H]+1
Diosmetin 7-O-beta-D-glucoside	C22H22O11	2.41	462.117	463.125	13.987	tr	2	DDA for preferred ion	[M+H]+1
isorhamnetin 3-O-alpha-L-[6''''-p-coumaroyl-beta-D-glucopyranosyl-(1->2)-rhamnopyranoside]	C37H38O18	2.88	770.208	771.215	19.121	tr	2	DDA for preferred ion	[M+H]+1
Oleic acid	C18H34O2	2.19	282.257	283.264	40.83	tr	2	DDA for preferred ion	[M+H]+1
3',4',5,7-Tetramethyldihydroquercetin	C19H20O7	2.19	360.122	361.129	18.446	tr	2	DDA for preferred ion	[M+H]+1
3-Methoxynobiletin	C22H24O9	2.62	432.143	433.15	20.112	tr	2	DDA for preferred ion	[M+H]+1
epigallocatechin-(4beta->8)-4'-O-methylgallocatechin	C31H28O14	2.88	624.15	625.157	19.148	tr	2	DDA for preferred ion	[M+H]+1
Primuletin	C15H10O3	2.48	238.064	239.071	29.913	tr	2	DDA for preferred ion	[M+H]+1
2''-acetylpaeonoside	C29H32O17	-0.65	652.164	651.156	15.683	tr	2	DDA for preferred ion	[M-H]-1
2,3-dihydro-4',4'''-di-O-methylamentoflavone	C32H24O10	2.04	568.138	567.131	18.113	tr	2	DDA for preferred ion	[M-H]-1
Piceid	C20H22O8	2.71	390.133	391.14	19.093	tr	2	DDA for preferred ion	[M+H]+1
vicenin 2	C27H30O15	0.51	594.159	593.152	13.484	tr	2	DDA for preferred ion	[M-H]-1
Chrysoeriol 7- (2"'-feruloylglucuronosyl) - (1->2) -glucuronide	C38H36O21	-0.07	828.175	827.169	20.631	tr	2	DDA for preferred ion	[M-H]-1
4',5,7-TRIMETHOXYFLAVONE	C18H16O5	0.7	312.1	313.107	20.32	tr	2	DDA for preferred ion	[M+H]+1
Cianidanol/Catechin	C15H14O6	2.35	290.08	289.072	13.962	tr	2	DDA for preferred ion	[M-H]-1
Rutin	C27H30O16	-0.33	610.153	611.16	15.78	tr	2	DDA for preferred ion	[M+H]+1
Sakuranetin	C16H14O5	1.91	286.085	285.077	28.588	tr	2	DDA for preferred ion	[M-H]-1
(+/-)-Hesperetin	C16H14O6	2.9	302.08	301.073	19.881	tr	2	DDA for preferred ion	[M-H]-1
flavanol	C15H14O6	-0.25	290.079	291.086	16.254	tr	2	DDA for preferred ion	[M+H]+1
Hispidulin	C16H12O6	2.88	300.064	299.057	29.048	tr	2	DDA for preferred ion	[M-H]-1
7-methoxyflavone	C16H12O3	2	252.079	253.086	19.265	tr	2	DDA for preferred ion	[M+H]+1
Diosmin	C28H32O15	-1.35	608.173	607.166	17.87	tr	2	DDA for preferred ion	[M-H]-1
schaftoside	C26H28O14	0.7	564.148	565.156	15.97	tr	2	DDA for preferred ion	[M+H]+1
(E)-4-Methoxycinnamic acid	C10H10O3	1.79	178.063	179.071	14.018	tr	2	DDA for preferred ion	[M+H]+1
isoformononetin	C16H12O4	0.7	268.074	269.081	18.881	tr	2	DDA for preferred ion	[M+H]+1
5-Hydroxy-3,6,7,8,3′ ,4′ -hexamethoxyflavone	C21H22O9	-1.04	418.126	419.133	15.39	tr	1	DDA for preferred ion	[M+H]+1
isoquercetin	C21H20O12	-0.47	464.095	463.088	12.047	tr	2	DDA for preferred ion	[M-H]-1
malonyldaidzin	C24H22O12	2.69	502.112	503.12	16.216	tr	2	DDA for preferred ion	[M+H]+1
Quercetin 3-O-xylosyl-rutinoside	C32H38O20	0.03	742.196	743.203	10.631	tr	2	DDA for preferred ion	[M+H]+1
LIQUIRITIN APIOSIDE	C26H30O13	1.42	550.169	551.177	19.54	tr	2	DDA for preferred ion	[M+H]+1
isovitexin 7-O-[feruloyl]-glucoside	C37H38O18	-1.14	770.205	769.199	28.982	tr	2	DDA for preferred ion	[M-H]-1
Isoquercitrin	C21H20O12	2.36	464.097	463.089	16.804	tr	2	DDA for preferred ion	[M-H]-1
1,2,4-Trihydroxyanthraquinone	C14H8O5	1.77	256.038	255.03	30.383	tr	2	DDA for preferred ion	[M-H]-1
Kaempferol 3- (6'''-rhamnosyl-2'''- (6-malyl-glucosyl) -glucoside)	C37H44O24	-0.99	872.221	871.214	27.251	tr	2	DDA for preferred ion	[M-H]-1
7-[(6-Deoxy-α-L-mannopyranosyl)oxy]-2-(4-hydroxyphenyl)-4-oxo-4H-chromen-3-yl-6-O-(6-deoxy-α-L-mannopyranosyl)-β-D-glucopyranoside	C33H40O18	2.72	724.223	725.231	17.146	tr	2	DDA for preferred ion	[M+H]+1
Quercetin-3-O-(6'''-trans-p-coumaroyl-2''-glucosyl)rhamnoside	C36H36O18	1.98	756.192	755.184	18.452	tr	2	DDA for preferred ion	[M-H]-1
1,2,8-Trihydroxyanthraquinone	C14H8O5	-1.26	256.037	257.044	16.052	tr	2	DDA for preferred ion	[M+H]+1
