# Supplementary material for: Untargeted Metabolomics for Profiling of Cascara, Senna, Rhubarb, and Frangula Metabolites
Source: Metabolites. 2025 Dec 3;15(12):779. doi: 10.3390/metabo15120779 (PMC12734871; doi:10.3390/metabo15120779)
Supplement: Supplementary file 1 [file metabolites-15-00779-s001.zip › RABARBARO_def.xlsx]

## Sheet: Foglio1
Nome Corrispondente	Formula	Annot. DeltaMass [ppm]	Calc. MW	m/z	RT [min]	Area (Max.)	MSI Levels	MS2	Reference Ion
Emodin	C15H10O5	0.67	270.053	269.046	33.144	3312667617	1	DDA for preferred ion	[M-H]-1
Piceatannol	C14H12O4	0.81	244.074	289.072	12.63	2174213446	2	DDA for preferred ion	[M+FA-H]-1
Rhein	C15H8O6	0.65	284.032	283.025	28.626	1339597008	1	DDA for preferred ion	[M-H]-1
1,4-Dihydroxyanthraquinone	C14H8O4	-1.24	240.042	239.035	28.623	8.59081e+08	2	DDA for preferred ion	[M-H]-1
Daidzein	C15H10O4	0.38	254.058	253.051	22.295	9.63229e+08	2	DDA for preferred ion	[M-H]-1
Catechin	C15H14O6	2.8	290.08	291.087	12.668	7.47474e+08	2	DDA for preferred ion	[M+H]+1
Rhein-8-glucoside	C21H18O11	0.95	446.085	445.095	16.222	600808963	1	DDA for preferred ion	[M-H]-1
Genistein	C15H10O5	2.72	270.054	271.061	22.152	4.27948e+08	2	DDA for preferred ion	[M+H]+1
(2Z)-6-hydroxy-2-[(4-hydroxy-3-methoxyphenyl)methylidene]-2,3-dihydro-1-benzofuran-3-one	C16H12O5	2.33	284.069	285.077	24.058	3.84432e+08	2	DDA for preferred ion	[M+H]+1
3-O-Methylquercetin tetraacetate	C24H20O11	-2.86	484.099	485.106	19.519	3.71274e+08	2	DDA for preferred ion	[M+H]+1
(+)-Catechin 3-O-gallate	C22H18O10	2.85	442.091	443.099	16.555	3.4133e+08	2	DDA for preferred ion	[M+H]+1
4-Heptyloxyphenol	C13H20O2	-1.54	208.146	207.139	29.985	2.77934e+08	2	DDA for preferred ion	[M-H]-1
Torachrysone 8-O-beta-D-glucoside	C20H24O9	2.6	408.143	409.15	21.877	2.76497e+08	2	DDA for preferred ion	[M+H]+1
spectaflavoside A	C46H42O22	-0.69	946.216	947.223	19.524	2.56556e+08	2	DDA for preferred ion	[M+H]+1
1,4-Dihydroxy-5,8-bis(p-toluidino)anthraquinone	C28H22N2O4	-1.12	450.157	449.15	23.22	2.28098e+08	2	DDA for preferred ion	[M-H]-1
5-Acetonyl-7-hydroxy-2-methylchromone (Cassiachromone)	C13H12O4	0.77	232.074	231.066	19.039	2.21057e+08	2	DDA for preferred ion	[M-H]-1
aloesin	C19H22O9	2.93	394.128	395.135	19.095	2.05874e+08	2	DDA for preferred ion	[M+H]+1
Protocatechuic aldehyde	C7H6O3	2.54	138.032	139.039	12.668	1.96062e+08	2	DDA for preferred ion	[M+H]+1
Kaempferol	C15H10O6	2.48	286.048	285.041	24.226	1.63016e+08	2	DDA for preferred ion	[M-H]-1
Limocitrol 3- [ alpha-L-arabinopyranosyl- (1->3) [ galactosyl- (1->6) ] -galactoside ]	C35H44O23	0.54	832.228	831.22	22.262	1.6156e+08	2	DDA for preferred ion	[M-H]-1
Irilone	C16H10O6	1.55	298.048	297.041	27.103	1.30005e+08	2	DDA for preferred ion	[M-H]-1
Afzelechin	C15H14O5	1	274.084	275.092	19.556	1.28084e+08	2	DDA for preferred ion	[M+H]+1
Cassialoin	C21H22O9	2.27	418.127	441.117	21.823	1.17023e+08	2	DDA for preferred ion	[M+Na]+1
Isoliquiritigenin	C15H12O4	2.36	256.074	257.082	23.338	1.09635e+08	2	DDA for preferred ion	[M+H]+1
Vitexin	C21H20O10	2.03	432.107	455.096	16.047	8.51317e+07	2	DDA for other ion	[M+Na]+1
2' ',6' '-O-diacetyloninin	C26H26O11	2.96	514.149	515.156	19.51	7.04462e+07	2	DDA for preferred ion	[M+H]+1
Eriodictyol	C15H12O6	2.43	288.064	287.057	12.648	4.7641e+07	2	DDA for preferred ion	[M-H]-1
4',4''-DIMETHYLEPIGALLOCATECHIN GALLATE	C24H22O11	-0.09	486.116	487.123	18.782	4.51975e+07	2	DDA for preferred ion	[M+H]+1
Resveratrol	C14H12O3	-0.48	228.079	227.071	14.707	3.32345e+07	2	DDA for preferred ion	[M-H]-1
Chrysin	C15H10O4	2.42	254.059	255.066	17.564	3.2711e+07	2	DDA for preferred ion	[M+H]+1
Resveratrol 3-O-glucoside	C20H22O8	2.01	390.132	391.14	21.874	2.37647e+07	2	DDA for preferred ion	[M+H]+1
6-(beta-D-Glucopyranuronosyloxy)-5,7-dihydroxy-2-(4-hydroxyphenyl)-4-oxo-4H-chromen-8-yl beta-D-glucopyranosiduronic acid	C27H26O19	2.67	654.109	655.116	19.521	2.22541e+07	2	DDA for preferred ion	[M+H]+1
Kaempferol 3-O-glucosyl-rhamnosyl-galactoside	C33H40O20	-1.87	756.21	757.217	33.41	2.10314e+07	2	DDA for preferred ion	[M+H]+1
1,2,4-Trihydroxyanthraquinone	C14H8O5	-0.09	256.037	255.03	28.622	1.9589e+07	2	DDA for preferred ion	[M-H]-1
Gallic acid	C7H6O5	-2.12	170.021	169.014	16.501	1.9514e+07	2	DDA for preferred ion	[M-H]-1
aescuflavoside	C38H48O25	1.65	904.25	903.243	21.036	1.79147e+07	2	DDA for preferred ion	[M-H]-1
Hispidulin	C16H12O6	2.99	300.064	301.072	19.038	1.7728e+07	2	DDA for preferred ion	[M+H]+1
3',4',7-Trihydroxyflavanone	C15H12O5	2.46	272.069	273.076	12.662	1.69086e+07	2	DDA for preferred ion	[M+H]+1
Apigenin	C15H10O5	1.31	270.053	269.046	24.091	1.63434e+07	2	DDA for preferred ion	[M-H]-1
Pinocembrin	C15H12O4	1.27	256.074	255.066	16.576	1.6004e+07	2	DDA for preferred ion	[M-H]-1
HEXAMETHYLQUERCETAGETIN	C21H22O8	2.78	402.133	403.14	16.304	1.30639e+07	2	DDA for preferred ion	[M+H]+1
3-Hydroxyflavone	C15H10O3	1.39	238.063	239.071	21.803	1.3002e+07	2	DDA for preferred ion	[M+H]+1
Primuletin	C15H10O3	2.51	238.064	239.071	23.35	1.28166e+07	2	DDA for preferred ion	[M+H]+1
Quercetin 3-sambubioside-3'-glucoside	C32H38O21	2.18	758.192	757.185	20.486	1.26535e+07	2	DDA for preferred ion	[M-H]-1
Phloretin	C15H14O5	2.74	274.085	273.077	23.48	9.0329e+06	2	DDA for preferred ion	[M-H]-1
3-hydroxyflavanone	C15H12O3	-1.47	240.078	239.071	22.264	tr	2	DDA for preferred ion	[M-H]-1
Taxifolin	C15H12O7	1.91	304.059	303.052	16.961	tr	2	DDA for preferred ion	[M-H]-1
Quercetin 3-O-xylosyl-rutinoside	C32H38O20	-2.63	742.194	743.201	21.128	tr	2	DDA for preferred ion	[M+H]+1
2-(3,4-Dihydroxyphenyl)-7-(beta-D-glucopyranosyloxy)-5-hydroxy-4-oxo-4H-chromen-3-yl 6-deoxy-alpha-L-mannopyranosyl-(1->2)-[6-deoxy-alpha-L-mannopyranosyl-(1->6)]-beta-D-galactopyranoside	C39H50O25	0.86	918.265	917.258	25.418	tr	2	DDA for preferred ion	[M-H]-1
Asebogenin	C16H16O5	2.41	288.1	289.108	18.913	tr	2	DDA for preferred ion	[M+H]+1
Formononetin	C16H12O4	2.4	268.074	267.067	28.928	tr	2	DDA for preferred ion	[M-H]-1
calabricoside A	C32H38O20	2.7	742.198	741.19	31.598	tr	2	DDA for preferred ion	[M-H]-1
tricin 7-O-(6''-O-malonyl)-beta-D-glucopyranoside	C26H26O15	-1.83	578.126	577.119	16.897	tr	2	DDA for preferred ion	[M-H]-1
Acacetin	C16H12O5	2.13	284.069	285.076	28.74	tr	2	DDA for preferred ion	[M+H]+1
chrysoobtusin	C19H18O7	2.1	358.106	359.113	19.08	tr	2	DDA for preferred ion	[M+H]+1
1-AMINO-4-BENZAMIDOANTHRAQUINONE	C21H14N2O3	-1.86	342.1	341.093	11.544	tr	2	DDA for preferred ion	[M-H]-1
Quercetin 3-rutinoside-7-glucuronide	C33H38O22	-0.53	786.185	785.178	26.705	tr	2	DDA for preferred ion	[M-H]-1
Kaempferol 3-O-glucosyl-rhamnosyl-galactoside	C33H40O20	-2.18	756.21	757.216	32.907	tr	2	DDA for preferred ion	[M+H]+1
Syringetin-3-glucoside	C23H24O13	-1.03	508.121	507.114	38.263	tr	2	DDA for preferred ion	[M-H]-1
5,7-Dihydroxy-2-(4-hydroxy-3-methoxyphenyl)-4-oxo-4H-chromen-3-yl-β-D-glucopyranosyl-(1 → 3)-6-deoxy-α-L-mannopyranosyl-(1 → 6)-β-D-glucopyranoside	C34H42O21	-2.01	786.22	787.227	34.072	tr	2	DDA for preferred ion	[M+H]+1
quercetin 3-O-(3-O-p-coumaroyl, 6-O-feruloyl)-glucoside	C40H34O17	1.88	786.181	787.188	26.93	tr	2	DDA for preferred ion	[M+H]+1
1-Formyl-4-hydroxyanthraquinone	C15H8O4	2.52	252.043	253.05	16.043	tr	2	DDA for preferred ion	[M+H]+1
quercetin 3-O-gentiobioside-7-O-rhamnoside	C33H40O21	-2.5	772.204	773.21	27.437	tr	2	DDA for preferred ion	[M+H]+1
kaempferol 3-O-gentiobioside-7-O-rhamnoside	C33H40O20	-1.38	756.21	757.218	27.453	tr	2	DDA for preferred ion	[M+H]+1
Quercetin 3-glucosyl-(1->3)-rhamnosyl-(1->6)-galactoside	C33H40O21	-1.23	772.205	773.212	31.872	tr	2	DDA for preferred ion	[M+H]+1
4'-HYDROXYFLAVONE	C15H10O3	1.97	238.063	239.071	33.326	tr	2	DDA for preferred ion	[M+H]+1
Quercetin 3-rutinoside-7,3'-diglucoside	C39H50O26	2.6	934.261	933.254	24.778	tr	2	DDA for preferred ion	[M-H]-1
Ononin	C22H22O9	0.09	430.126	431.134	22.142	tr	2	DDA for preferred ion	[M+H]+1
Tetramethylscutellarein	C19H18O6	-0.89	342.11	343.117	24.797	tr	2	DDA for preferred ion	[M+H]+1
Carnosol	C20H26O4	0.69	330.183	331.191	28.082	tr	2	DDA for preferred ion	[M+H]+1
KAEMPFEROL-3-O-(6'''-TRANS-P-COUMAROYL-2''-GLUCOSYL)RHAMNOSIDE	C36H36O17	2.62	740.197	741.204	11.545	tr	2	DDA for preferred ion	[M+H]+1
aromadendrin	C15H12O6	2.05	288.064	287.057	18.873	tr	2	DDA for preferred ion	[M-H]-1
Biochanin A	C16H12O5	2.88	284.069	285.077	20.802	tr	2	DDA for preferred ion	[M+H]+1
Glycitein	C16H12O5	2.22	284.069	283.062	23.128	tr	2	DDA for preferred ion	[M-H]-1
(-)-L-Chicoric acid	C22H18O12	0.25	474.08	475.087	13.234	tr	2	DDA for preferred ion	[M+H]+1
Scutellarin	C21H18O12	-0.28	462.08	463.087	9.749	tr	2	DDA for preferred ion	[M+H]+1
Ellagic acid	C14H6O8	2.23	302.007	301	15.939	tr	2	DDA for preferred ion	[M-H]-1
Myricetin	C15H10O8	2.44	318.038	317.031	17.915	tr	2	DDA for preferred ion	[M-H]-1
Luteolinidin	C15H11O5	0.36	271.061	272.068	21.138	tr	2	DDA for preferred ion	[M+H]+1
(E)-Ferulic acid	C10H10O4	-2.61	194.057	193.05	16.639	tr	2	DDA for preferred ion	[M-H]-1
quercetin 3-O-sophoroside-7-O-rhamnoside	C33H40O21	-0.79	772.206	773.212	30.783	tr	2	DDA for preferred ion	[M+H]+1
Kaempferol 7-methyl ether 3- (6- (E) -3,5-dimethoxy-4-hydroxycinnamoylglucosyl) - (1->2) - [ rhamnosyl- (1->6) -glucoside ]	C45H52O24	2.33	976.287	975.28	31.83	tr	2	DDA for preferred ion	[M-H]-1
Glycitin	C22H22O10	0.26	446.121	445.114	18.805	tr	2	DDA for preferred ion	[M-H]-1
