# Supplementary material for: Untargeted Metabolomics for Profiling of Cascara, Senna, Rhubarb, and Frangula Metabolites
Source: Metabolites. 2025 Dec 3;15(12):779. doi: 10.3390/metabo15120779 (PMC12734871; doi:10.3390/metabo15120779)
Supplement: Supplementary file 1 [file metabolites-15-00779-s001.zip › SENNA_def.xlsx]

## Sheet: senna_final
Nome Corrispondente	Formula	Annot. DeltaMass [ppm]	Calc. MW	m/z	RT [min]	Area (Max.)	MSI Levels	MS2	Reference Ion
vicenin 2	C27H30O15	2.48	594.16	595.167	13.74	3860000000	2	DDA for preferred ion	[M+H]+1
Rhein	C15H8O6	1.11	284.032	283.025	28.534	2310000000	1	DDA for preferred ion	[M-H]-1
Guaethol	C8H10O2	2.81	138.068	139.076	22.965	1720000000	2	DDA for preferred ion	[M+H]+1
1,2,4-Trihydroxyanthraquinone	C14H8O5	0.04	256.037	255.03	13.947	1410000000	2	DDA for preferred ion	[M-H]-1
Rhein-8-glucoside	C21H18O11	-2.4	446.085	445.082	16.08	1209738312	1	DDA for preferred ion	[M-H]-1
11-o-Galloylbergenin	C21H20O13	0.73	480.091	503.081	14.014	1000000000	2	DDA for preferred ion	[M+Na]+1
Emodic acid	C15H8O7	2.49	300.028	301.036	21.274	683000000	2	DDA for preferred ion	[M+H]+1
demethylwedelolactone	C15H8O7	1.73	300.028	301.035	13.985	572000000	2	DDA for preferred ion	[M+H]+1
4-Heptyloxyphenol	C13H20O2	-1.83	208.146	207.139	29.922	281000000	2	DDA for preferred ion	[M-H]-1
Sennoside A	C42H38O20	2.37	862.198	885.187	16.495	211000000	1	DDA for preferred ion	[M+Na]+1
Sennoside B	C42H38O20	1.87	862.197	885.186	15.523	1.6995e+08	1	DDA for preferred ion	[M+Na]+1
Sennidin B	C30H18O10	1.74	538.096	537.088	30.869	1.66831e+08	1	DDA for preferred ion	[M-H]-1
Aloe emodin	C15H10O5	2.97	270.054	269.046	33.105	142000000	1	DDA for preferred ion	[M-H]-1
Sennidin A	C30H18O10	1.42	538.096	537.088	32.797	1.19897e+08	1	DDA for preferred ion	[M-H]-1
2',2'-BISEPIGALLOCATECHIN DIGALLATE	C44H34O22	-2.78	914.152	915.159	16.095	9.99634e+07	2	DDA for preferred ion	[M+H]+1
Luteolin	C15H10O6	2.48	286.048	287.056	16.851	49300000	2	DDA for preferred ion	[M+H]+1
Eugenol	C10H12O2	2.68	164.084	165.091	14.007	1.94548e+07	2	DDA for preferred ion	[M+H]+1
creosol	C8H10O2	2.59	138.068	139.076	13.978	1.84484e+07	2	DDA for preferred ion	[M+H]+1
Diosmetin-O-glucoside	C22H22O11	2.73	462.117	463.125	14.11	1.21861e+07	2	DDA for preferred ion	[M+H]+1
Myricetin	C15H10O8	2.84	318.038	319.046	15.568	1.17877e+07	2	DDA for preferred ion	[M+H]+1
Coumesterol	C15H8O5	1.75	268.038	267.03	16.109	1.00436e+07	2	DDA for preferred ion	[M-H]-1
Prodelphinidin T1	C45H38O20	1.31	898.197	899.204	18.885	tr	2	DDA for preferred ion	[M+H]+1
Quercitrin	C21H20O11	2.82	448.102	449.109	15.801	tr	2	DDA for preferred ion	[M+H]+1
Kaempferol	C15H10O6	0.98	286.048	285.041	21.706	tr	2	DDA for preferred ion	[M-H]-1
Rutin	C27H30O16	1.07	610.154	611.161	13.954	tr	2	DDA for preferred ion	[M+H]+1
(E)-Ferulic acid	C10H10O4	-1.43	194.058	193.05	17.314	tr	2	DDA for preferred ion	[M-H]-1
Phloretin	C15H14O5	1.85	274.085	273.077	28.525	tr	2	DDA for preferred ion	[M-H]-1
Eriodictyol	C15H12O6	2.37	288.064	287.057	30.791	tr	2	DDA for preferred ion	[M-H]-1
Sinapinic acid	C11H12O5	2.64	224.069	225.076	14.119	tr	2	DDA for preferred ion	[M+H]+1
malonyldaidzin	C24H22O12	0.85	502.112	503.119	14.143	tr	2	DDA for preferred ion	[M+H]+1
Cinnamic acid	C9H8O2	2.38	148.053	149.06	14.032	tr	2	DDA for preferred ion	[M+H]+1
Daidzein	C15H10O4	2.75	254.059	253.051	24.723	tr	2	DDA for preferred ion	[M-H]-1
Cyanidin 3-O-sambubioside 5-O-glucoside	C32H39O20	-0.56	743.203	744.21	11.813	tr	2	DDA for preferred ion	[M+H]+1
Carnosol	C20H26O4	2.68	330.184	331.191	40.982	tr	2	DDA for preferred ion	[M+H]+1
Irilone	C16H10O6	2.78	298.049	297.041	30.821	tr	2	DDA for preferred ion	[M-H]-1
olmelin	C16H12O5	-0.13	284.068	285.076	19.009	tr	2	DDA for preferred ion	[M+H]+1
(±)-Naringenin	C15H12O5	1.09	272.069	273.076	15.597	tr	2	DDA for preferred ion	[M+H]+1
Peonidin 3-O-glucoside	C22H23O11	-2.1	463.123	464.13	16.334	tr	2	DDA for preferred ion	[M+H]+1
Secoisolariciresinol	C20H26O6	-2.48	362.172	361.165	32.561	tr	2	DDA for preferred ion	[M-H]-1
3,4-Dicaffeoylquinic acid	C25H24O12	2.33	516.128	517.135	21.036	tr	2	DDA for preferred ion	[M+H]+1
Quercetin 3-O-(2,6-di-O-rhamnosyl)galactoside	C33H40O20	1.21	756.212	757.219	16.856	tr	2	DDA for preferred ion	[M+H]+1
Sennoside C	C42H40O19	2.95	848.219	849.227	19.326	tr	2	DDA for preferred ion	[M+H]+1
Tectochrysin	C16H12O4	0.93	268.074	269.081	23.659	tr	2	DDA for preferred ion	[M+H]+1
Xanthorin	C16H12O6	2.58	300.064	301.071	17.897	tr	2	DDA for preferred ion	[M+H]+1
Miquelianin	C21H18O13	2.26	478.076	477.069	13.897	tr	2	DDA for preferred ion	[M-H]-1
Theaflavine	C29H24O12	-2.09	564.126	565.133	1.918	tr	2	DDA for preferred ion	[M+H]+1
Rubrofusarin	C15H12O5	1.89	272.069	273.076	16.136	tr	2	DDA for preferred ion	[M+H]+1
Procyanidin C1	C45H38O18	2.97	866.208	865.201	16.546	tr	2	DDA for preferred ion	[M-H]-1
isorhamnetin 3-glucoside	C22H22O12	-1.12	478.111	479.118	14.936	tr	2	DDA for preferred ion	[M+H]+1
(E)-p-coumaric acid	C9H8O3	1.99	164.048	165.055	15.531	tr	2	DDA for preferred ion	[M+H]+1
Hispidulin	C16H12O6	-2.5	300.063	301.07	23.393	tr	2	DDA for preferred ion	[M+H]+1
